# Supplementary material for: Antimicrobial resistance and AmpC production in ESBL-producing Klebsiella pneumoniae and Klebsiella quasipneumoniae: A retrospective study in Japanese clinical isolates
Source: PLoS One. 2024 May 14;19(5):e0303353. doi: 10.1371/journal.pone.0303353 (PMC11093370; doi:10.1371/journal.pone.0303353)
Supplement: S1 Table — (XLSX) [file pone.0303353.s001.xlsx]

## Sheet: Table S1
Table S1. Data on the isolates of Klebsiella MALDI TypeR results
No.	Isolated year	Area	Specimen	Proposed identification species	Detected peaks	Common peaks	Reference peaks	Similarity ratio	Identification strength
1	2020	Chiba	Urine	K. pneumoniae	54	19	29	65.52	strong
2	2020	Chiba	Sputum	K. pneumoniae	58	17	29	58.62	good
3	2020	Chiba	Urine	K. pneumoniae	58	15	29	51.72	good
4	2020	Chiba	Urine	K. pneumoniae	50	19	29	65.52	strong
5	2020	Chiba	Urine	K. pneumoniae	56	17	29	58.62	good
6	2020	Chiba	Sputum	K. quasipneumoniae subsp. similipneumoniae	56	13	29	44.83	weak
7	2020	Chiba	Urine	K. pneumoniae	61	17	29	58.62	good
8	2020	Chiba	Sputum	K. pneumoniae	58	17	29	58.62	good
9	2020	Chiba	Urine	K. pneumoniae	57	19	29	65.52	strong
10	2020	Chiba	Urine	K. pneumoniae	64	18	29	62.07	strong
11	2020	Chiba	Urine	K. quasipneumoniae subsp. similipneumoniae	53	12	29	41.38	weak
12	2020	Chiba	Blood	K. pneumoniae	65	18	29	62.07	strong
13	2020	Chiba	Blood	K. pneumoniae	65	17	29	58.62	good
14	2021	Chiba	Sputum	K. pneumoniae	65	13	29	44.83	weak
15	2021	Chiba	Urine	K. pneumoniae	73	18	29	62.07	strong
16	2021	Chiba	Urine	K. pneumoniae	59	19	29	65.52	strong
17	2021	Chiba	Sputum	K. pneumoniae	47	16	29	55.17	good
18	2021	Chiba	Sputum	K. pneumoniae	58	18	29	62.07	strong
19	2021	Chiba	Urine	K. pneumoniae	66	17	29	58.62	good
20	2021	Chiba	Sputum	K. pneumoniae	66	18	29	62.07	strong
21	2021	Chiba	Urine	K. pneumoniae	58	17	29	58.62	good
22	2021	Chiba	Urine	K. pneumoniae	64	18	29	62.07	strong
23	2021	Chiba	Urine	K. pneumoniae	68	16	29	55.17	good
24	2021	Chiba	Urine	K. pneumoniae	60	16	29	55.17	good
25	2021	Chiba	Sputum	K. pneumoniae	56	17	29	58.62	good
26	2021	Chiba	Urine	K. pneumoniae	58	19	29	65.52	strong
27	2021	Chiba	Urine	K. pneumoniae	52	17	29	58.62	good
28	2021	Chiba	Sputum	K. pneumoniae	56	17	29	58.62	good
29	2021	Chiba	Urine	K. pneumoniae	57	17	29	58.62	good
30	2021	Chiba	Urine	K. pneumoniae	62	17	29	58.62	good
31	2021	Chiba	Urine	K. pneumoniae	58	18	29	62.07	strong
32	2021	Chiba	Sputum	K. pneumoniae	63	14	29	48.28	weak
33	2021	Chiba	Sputum	K. pneumoniae	65	19	29	65.52	strong
34	2021	Chiba	Bile	K. pneumoniae	57	17	29	58.62	good
35	2021	Chiba	Urine	K. pneumoniae	56	17	29	58.62	good
36	2021	Chiba	Sputum	K. pneumoniae	64	18	29	62.07	strong
37	2021	Chiba	Urine	K. pneumoniae	61	16	29	55.17	good
38	2021	Chiba	Blood	K. pneumoniae	53	18	29	62.07	strong
39	2021	Chiba	Blood	K. pneumoniae	59	19	29	65.52	strong
40	2021	Chiba	Blood	K. pneumoniae	59	19	29	65.52	strong
41	2021	Chiba	Blood	K. pneumoniae	60	18	29	62.07	strong
42	2022	Chiba	Bile	K. pneumoniae	67	19	29	65.52	strong
43	2022	Chiba	Urine	K. pneumoniae	62	18	29	62.07	strong
44	2022	Chiba	Sputum	K. pneumoniae	63	19	29	65.52	strong
45	2022	Chiba	Sputum	K. pneumoniae	65	19	29	65.52	strong
46	2022	Chiba	Wound	K. pneumoniae	65	16	29	55.17	good
47	2022	Chiba	Urine	K. pneumoniae	63	19	29	65.52	strong
48	2022	Chiba	Sputum	K. pneumoniae	62	19	29	65.52	strong
49	2022	Chiba	Peritoneal dialysis fluid	K. pneumoniae	58	16	29	55.17	good
50	2022	Chiba	Blood	K. pneumoniae	59	18	29	62.07	strong
51	2022	Chiba	Blood	K. quasipneumoniae subsp. similipneumoniae	57	13	29	44.83	weak
52	2022	Chiba	Blood	K. pneumoniae	63	19	29	65.52	strong
53	2022	Chiba	Urine	K. pneumoniae	61	18	29	62.07	strong
54	2022	Chiba	Sputum	K. pneumoniae	41	15	29	51.72	good
55	2022	Chiba	Blood	K. pneumoniae	39	8	29	27.59	weak
56	2022	Chiba	Sputum	K. pneumoniae	38	12	29	41.38	weak
57	2022	Chiba	Blood	K. pneumoniae	32	9	29	31.03	weak
58	2022	Chiba	Urine	K. pneumoniae	63	18	29	62.07	strong
59	2022	Chiba	Urine	K. pneumoniae	53	17	29	58.62	good
60	2022	Chiba	Blood	K. pneumoniae	64	18	29	62.07	strong
61	2022	Chiba	Urine	K. pneumoniae	52	15	29	51.72	good
62	2023	Chiba	Urine	K. pneumoniae	58	18	29	62.07	strong
63	2023	Chiba	Urine	K. pneumoniae	55	17	29	58.62	good
64	2023	Chiba	Wound	K. pneumoniae	52	16	29	55.17	good
65	2023	Chiba	Urine	K. pneumoniae	45	13	29	44.83	weak
66	2023	Chiba	Urine	K. pneumoniae	59	18	29	62.07	strong
67	2023	Chiba	Urine	K. pneumoniae	56	15	29	51.72	good
68	2023	Chiba	Sputum	K. pneumoniae	43	15	29	51.72	good
69	2023	Chiba	Urine	K. pneumoniae	54	17	29	58.62	good
70	2023	Chiba	Sputum	K. pneumoniae	56	16	29	55.17	good
71	2023	Chiba	Urine	K. pneumoniae	60	18	29	62.07	strong
72	2023	Chiba	Urine	K. pneumoniae	56	18	29	62.07	strong
73	2023	Chiba	Urine	K. pneumoniae	58	17	29	58.62	good
74	2023	Chiba	Ascites	K. pneumoniae	61	18	29	62.07	strong
75	2023	Chiba	Urine	K. pneumoniae	59	18	29	62.07	strong
76	2023	Chiba	Urine	K. pneumoniae	44	14	29	48.28	weak
77	2023	Chiba	Urine	K. pneumoniae	42	16	29	55.17	good
78	2023	Chiba	Blood	K. pneumoniae	36	11	29	37.93	weak
79	2023	Chiba	Sputum	K. pneumoniae	52	16	29	55.17	good
80	2023	Chiba	Urine	K. pneumoniae	47	16	29	55.17	good
81	2023	Chiba	Urine	K. pneumoniae	54	14	29	48.28	weak
82	2023	Chiba	Ascites	K. pneumoniae	54	18	29	62.07	strong
83	2023	Chiba	Sputum	K. pneumoniae	50	14	29	48.28	weak
84	2023	Chiba	Sputum	K. pneumoniae	50	16	29	55.17	good
85	2023	Chiba	Blood	K. pneumoniae	61	15	29	51.72	good
86	2023	Chiba	Urine	K. pneumoniae	45	16	29	55.17	good
87	2023	Chiba	Urine	K. pneumoniae	43	14	29	48.28	weak
88	2023	Chiba	Urine	K. pneumoniae	49	17	29	58.62	good
89	2023	Chiba	Urine	K. pneumoniae	45	15	29	51.72	good
90	2023	Chiba	Sputum	K. pneumoniae	41	15	29	51.72	good
91	2023	Hokkaido	Urine	K. pneumoniae	56	15	29	51.72	good
92	2023	Hokkaido	Urine	K. pneumoniae	42	11	29	37.93	weak
93	2023	Hokkaido	Urine	K. pneumoniae	62	16	29	55.17	good
94	2023	Hokkaido	Urine	K. pneumoniae	55	15	29	51.72	good
95	2023	Hokkaido	Urine	K. pneumoniae	60	15	29	51.72	good
96	2023	Hokkaido	Wound	K. pneumoniae	56	16	29	55.17	good
97	2023	Hokkaido	Wound	K. pneumoniae	52	18	29	62.07	strong
98	2023	Hokkaido	Urine	K. pneumoniae	47	17	29	58.62	good
99	2023	Hokkaido	Urine	K. pneumoniae	58	16	29	55.17	good
100	2023	Hokkaido	Sputum	K. pneumoniae	51	17	29	58.62	good
101	2023	Hokkaido	Urine	K. pneumoniae	53	16	29	55.17	good
102	2023	Hokkaido	Wound	K. pneumoniae	60	15	29	51.72	good
103	2023	Hokkaido	Sputum	K. pneumoniae	43	15	29	51.72	good
104	2023	Hokkaido	Urine	K. pneumoniae	59	17	29	58.62	good
105	2023	Hokkaido	Urine	K. pneumoniae	53	18	29	62.07	strong
106	2023	Hokkaido	Stool	K. pneumoniae	58	17	29	58.62	good
107	2023	Hokkaido	Urine	K. pneumoniae	62	15	29	51.72	good
108	2023	Hokkaido	Catheter	K. pneumoniae	67	19	29	65.52	strong
109	2023	Hokkaido	Sputum	K. pneumoniae	72	17	29	58.62	good
110	2023	Hokkaido	Urine	K. pneumoniae	60	19	29	65.52	strong
111	2023	Hokkaido	Sputum	K. pneumoniae	60	17	29	58.62	good
112	2023	Hokkaido	Urine	K. pneumoniae	68	19	29	65.52	strong
113	2023	Hokkaido	Urine	K. pneumoniae	57	17	29	58.62	good
114	2023	Hokkaido	Sputum	K. pneumoniae	54	17	29	58.62	good
115	2023	Hokkaido	Sputum	K. pneumoniae	53	16	29	55.17	good
116	2023	Hokkaido	Urine	K. pneumoniae	65	18	29	62.07	strong
117	2023	Hokkaido	Urine	K. pneumoniae	56	15	29	51.72	good
118	2023	Hokkaido	Urine	K. pneumoniae	62	16	29	55.17	good
119	2023	Hokkaido	Urine	K. pneumoniae	62	16	29	55.17	good
120	2023	Hokkaido	Urine	K. pneumoniae	63	18	29	62.07	strong
121	2023	Hokkaido	Blood	K. pneumoniae	65	18	29	62.07	strong
122	2023	Hokkaido	Urine	K. pneumoniae	62	18	29	62.07	strong
123	2023	Hokkaido	Catheter	K. pneumoniae	62	19	29	65.52	strong
124	2023	Hokkaido	Urine	K. pneumoniae	50	14	29	48.28	weak
125	2023	Hokkaido	Urine	K. pneumoniae	50	15	29	51.72	good
126	2023	Hokkaido	Urine	K. pneumoniae	47	17	29	58.62	good
127	2023	Hokkaido	Sputum	K. pneumoniae	48	16	29	55.17	good
128	2023	Hokkaido	Urine	K. pneumoniae	51	16	29	55.17	good
129	2023	Hokkaido	Urine	K. pneumoniae	46	16	29	55.17	good
130	2023	Hokkaido	Urine	K. quasipneumoniae subsp. similipneumoniae	57	16	29	55.17	good
131	2023	Hokkaido	Sputum	K. pneumoniae	56	17	29	58.62	good
132	2023	Hokkaido	Urine	K. pneumoniae	54	14	29	48.28	weak
133	2023	Hokkaido	Sputum	K. pneumoniae	52	17	29	58.62	good
134	2023	Hokkaido	Sputum	K. pneumoniae	53	17	29	58.62	good
135	2023	Hokkaido	Stool	K. pneumoniae	56	18	29	62.07	strong
136	2023	Hokkaido	Urine	K. pneumoniae	54	18	29	62.07	strong
137	2023	Hokkaido	Sputum	K. pneumoniae	56	17	29	58.62	good
138	2023	Hokkaido	Stool	K. pneumoniae	50	14	29	48.28	weak
139	2023	Hokkaido	Sputum	K. pneumoniae	53	18	29	62.07	strong
