# Supplementary material for: Antimicrobial resistance and AmpC production in ESBL-producing Klebsiella pneumoniae and Klebsiella quasipneumoniae: A retrospective study in Japanese clinical isolates
Source: PLoS One. 2024 May 14;19(5):e0303353. doi: 10.1371/journal.pone.0303353 (PMC11093370; doi:10.1371/journal.pone.0303353)
Supplement: S2 Table — (XLSX) [file pone.0303353.s002.xlsx]

## Sheet: Table S2
Table S2. Data on the isolates of ESBL genotypes and antimicrobial susceptibilities
No.	Identification species	ESBL genotypes	AmpC screening	CARBA screening	Minimum inhibitory concentration
					Amoxicillin-clavulanate	Piperacillin-tazobactam	Ceftazidime	Ceftriaxone	Cefepime	Cefmetazole	Imipenem	Meropenem	Gentamicin	Tobramycin	Amikacin	Levofloxacin	Ciprofloxacin	Trimethoprim/ sulfamethoxazole
1	K. pneumoniae	CTX-M-1+TEM+SHV	Negative	Negative	≦4	≦2	16	＞32	＞32	≦16	≦0.5	≦0.5	≦2	≦1	≦8	0.5	0.5	＞2
2	K. pneumoniae	CTX-M-1+TEM+SHV	Negative	Negative	8	4	32	＞32	＞32	≦16	≦0.5	≦0.5	＞8	4	≦8	＞4	＞4	＞2
3	K. pneumoniae	CTX-M-1+TEM+SHV	Negative	Negative	8	4	＞32	＞32	＞32	≦16	≦0.5	≦0.5	＞8	4	≦8	2	2	＞2
4	K. pneumoniae	CTX-M-1+TEM+SHV	Negative	Negative	≦4	≦2	≦8	32	4	≦16	≦0.5	≦0.5	≦2	≦1	≦8	0.5	0.25	＞2
5	K. pneumoniae	CTX-M-1+TEM+SHV	Negative	Negative	8	4	32	＞32	＞32	≦16	≦0.5	≦0.5	≦2	≦1	≦8	2	2	＞2
6	K. quasipneumoniae subsp. similipneumoniae	CTX-M-1	Positive	Negative	8	16	＞32	＞32	＞32	≦16	≦0.5	≦0.5	≦2	≦1	≦8	＞4	4	＞2
7	K. pneumoniae	CTX-M-1+TEM+SHV	Negative	Negative	8	4	＞32	＞32	＞32	≦16	≦0.5	≦0.5	≦2	≦1	≦8	2	2	＞2
8	K. pneumoniae	CTX-M-1+TEM+SHV	Negative	Negative	8	＞64	＞32	＞32	＞32	≦16	≦0.5	≦0.5	≦2	≦1	≦8	＞4	4	＞2
9	K. pneumoniae	CTX-M-1+TEM+SHV	Negative	Negative	≦4	≦2	≦8	＞32	＞32	≦16	≦0.5	≦0.5	≦2	≦1	≦8	0.5	0.25	＞2
10	K. pneumoniae	CTX-M-9+SHV	Negative	Negative	16	≦2	≦8	＞32	8	≦16	≦0.5	≦0.5	≦2	≦1	≦8	0.5	0.5	＞2
11	K. quasipneumoniae subsp. similipneumoniae	CTX-M-1	Negative	Negative	≦4	≦2	16	＞32	＞32	≦16	≦0.5	≦0.5	≦2	≦1	≦8	≦0.12	≦0.12	≦1
12	K. pneumoniae	CTX-M-1+TEM+SHV	Negative	Negative	16	＞64	＞32	＞32	＞32	≦16	≦0.5	≦0.5	≦2	≦1	≦8	1	4	2
13	K. pneumoniae	CTX-M-9+SHV	Negative	Negative	≦4	≦2	≦8	16	4	≦16	≦0.5	≦0.5	≦2	≦1	≦8	≦0.12	≦0.12	≦1
14	K. pneumoniae	CTX-M-9+SHV	Positive	Negative	＞16	4	≦8	32	4	＞32	≦0.5	≦0.5	≦2	≦1	≦8	0.5	0.25	≦1
15	K. pneumoniae	CTX-M-1+TEM+SHV	Negative	Negative	16	8	32	＞32	＞32	≦16	≦0.5	≦0.5	≦2	8	≦8	4	＞4	≦1
16	K. pneumoniae	CTX-M-1+TEM+SHV	Negative	Negative	16	16	32	＞32	16	≦16	≦0.5	≦0.5	≦2	8	≦8	1	2	＞2
17	K. pneumoniae	SHV	Positive	Negative	＞16	＞64	＞32	2	8	≦16	≦0.5	≦0.5	≦2	≦1	≦8	≦0.12	≦0.12	≦1
18	K. pneumoniae	CTX-M-1+TEM+SHV	Negative	Negative	8	≦2	≦8	＞32	＞32	≦16	≦0.5	≦0.5	≦2	4	≦8	0.5	1	＞2
19	K. pneumoniae	CTX-M-1+TEM+SHV	Negative	Negative	16	16	32	＞32	8	≦16	≦0.5	≦0.5	≦2	＞8	≦8	1	2	＞2
20	K. pneumoniae	CTX-M-1+TEM+SHV	Negative	Negative	16	≦2	16	＞32	＞32	≦16	≦0.5	≦0.5	≦2	8	≦8	0.5	1	＞2
21	K. pneumoniae	CTX-M-1+TEM+SHV	Negative	Negative	16	4	≦8	＞32	＞32	≦16	≦0.5	≦0.5	≦2	4	≦8	0.5	1	＞2
22	K. pneumoniae	CTX-M-1+SHV	Negative	Negative	≦4	≦2	16	＞32	＞32	≦16	≦0.5	≦0.5	≦2	≦1	≦8	0.5	0.5	≦1
23	K. pneumoniae	SHV	Negative	Negative	≦4	≦2	≦8	2	≦1	≦16	≦0.5	≦0.5	＞8	4	≦8	0.5	0.25	≦1
24	K. pneumoniae	CTX-M-1+TEM+SHV	Negative	Negative	8	16	32	＞32	16	≦16	≦0.5	≦0.5	≦2	8	≦8	0.5	2	＞2
25	K. pneumoniae	CTX-M-1+TEM+SHV	Negative	Negative	≦4	8	16	＞32	16	≦16	≦0.5	≦0.5	＞8	4	≦8	＞4	＞4	＞2
26	K. pneumoniae	CTX-M-1+TEM+SHV	Negative	Negative	16	4	≦8	＞32	＞32	≦16	≦0.5	≦0.5	≦2	4	≦8	1	1	＞2
27	K. pneumoniae	CTX-M-1+TEM+SHV	Negative	Negative	16	8	32	＞32	＞32	≦16	≦0.5	≦0.5	≦2	4	≦8	1	2	＞2
28	K. pneumoniae	CTX-M-1+TEM+SHV	Negative	Negative	16	16	32	＞32	32	≦16	≦0.5	≦0.5	≦2	8	≦8	1	2	＞2
29	K. pneumoniae	CTX-M-1+SHV	Negative	Negative	≦4	8	≦8	16	16	≦16	≦0.5	≦0.5	≦2	≦1	≦8	＞4	4	≦1
30	K. pneumoniae	CTX-M-1+TEM+SHV	Negative	Negative	≦4	≦2	≦8	32	8	≦16	≦0.5	≦0.5	≦2	≦1	≦8	0.5	0.25	＞2
31	K. pneumoniae	CTX-M-1+TEM+SHV	Negative	Negative	8	≦2	16	＞32	＞32	≦16	≦0.5	≦0.5	＞8	4	≦8	＞4	＞4	＞2
32	K. pneumoniae	CTX-M-9+SHV	Negative	Negative	≦4	≦2	≦8	＞32	16	≦16	≦0.5	≦0.5	≦2	≦1	≦8	≦0.12	≦0.12	≦1
33	K. pneumoniae	CTX-M-1+TEM+SHV	Negative	Negative	16	≦2	≦8	＞32	＞32	≦16	≦0.5	≦0.5	≦2	8	≦8	1	2	＞2
34	K. pneumoniae	SHV	Positive	Negative	＞16	＞64	32	≦1	2	≦16	≦0.5	≦0.5	≦2	≦1	≦8	≦0.12	≦0.12	≦1
35	K. pneumoniae	CTX-M-1+TEM+SHV	Negative	Negative	16	8	32	＞32	16	≦16	≦0.5	≦0.5	≦2	8	≦8	0.5	2	＞2
36	K. pneumoniae	CTX-M-9+SHV	Negative	Negative	≦4	4	≦8	8	≦1	≦16	≦0.5	≦0.5	≦2	≦1	≦8	≦0.12	≦0.12	≦1
37	K. pneumoniae	SHV	Positive	Negative	16	＞64	32	2	4	≦16	≦0.5	≦0.5	≦2	≦1	≦8	4	4	≦1
38	K. pneumoniae	CTX-M-1+TEM+SHV	Negative	Negative	16	16	＞32	＞32	8	≦16	≦0.5	≦0.5	≦2	8	≦8	1	2	＞2
39	K. pneumoniae	CTX-M-1+TEM+SHV	Negative	Negative	16	＞64	32	＞32	＞32	≦16	≦0.5	≦0.5	≦2	4	≦8	2	2	＞2
40	K. pneumoniae	CTX-M-1+TEM+SHV	Negative	Negative	＞16	＞64	＞32	＞32	＞32	≦16	≦0.5	≦0.5	≦2	8	≦8	4	＞4	＞2
41	K. pneumoniae	CTX-M-1+TEM+SHV	Positive	Negative	8	32	＞32	＞32	＞32	≦16	≦0.5	≦0.5	≦2	8	≦8	4	＞4	＞2
42	K. pneumoniae	CTX-M-1+TEM+SHV	Negative	Negative	≦4	4	≦8	＞32	8	≦16	≦0.5	≦0.5	≦2	≦1	≦8	≦0.12	≦0.12	＞2
43	K. pneumoniae	CTX-M-1+TEM+SHV	Negative	Negative	8	4	＞32	＞32	＞32	≦16	≦0.5	≦0.5	＞8	8	≦8	2	4	＞2
44	K. pneumoniae	CTX-M-1+TEM+SHV	Negative	Negative	≦4	≦2	≦8	32	4	≦16	≦0.5	≦0.5	＞8	4	≦8	2	2	＞2
45	K. pneumoniae	CTX-M-1+TEM+SHV	Negative	Negative	8	4	＞32	＞32	＞32	≦16	≦0.5	≦0.5	＞8	8	≦8	2	4	＞2
46	K. pneumoniae	CTX-M-1+TEM+SHV	Negative	Negative	8	4	≦8	＞32	32	≦16	≦0.5	≦0.5	≦2	8	≦8	≦0.12	≦0.12	≦1
47	K. pneumoniae	CTX-M-9+SHV	Negative	Negative	16	≦2	≦8	＞32	＞32	≦16	≦0.5	≦0.5	≦2	≦1	≦8	0.5	0.5	＞2
48	K. pneumoniae	CTX-M-9+SHV	Negative	Negative	≦4	≦2	≦8	＞32	2	≦16	≦0.5	≦0.5	＞8	4	≦8	1	0.5	＞2
49	K. pneumoniae	CTX-M-1+TEM+SHV	Positive	Negative	16	＞64	＞32	＞32	＞32	≦16	≦0.5	≦0.5	≦2	＞8	≦8	＞4	＞4	＞2
50	K. pneumoniae	CTX-M-1+TEM+SHV	Negative	Negative	16	64	＞32	＞32	＞32	≦16	≦0.5	≦0.5	≦2	8	≦8	＞4	＞4	＞2
51	K. quasipneumoniae subsp. similipneumoniae	CTX-M-1	Negative	Negative	≦4	≦2	≦8	＞32	＞32	≦16	≦0.5	≦0.5	≦2	≦1	≦8	0.5	0.25	＞2
52	K. pneumoniae	CTX-M-1+TEM+SHV	Negative	Negative	16	4	16	＞32	＞32	≦16	≦0.5	≦0.5	＞8	＞8	≦8	＞4	＞4	＞2
53	K. pneumoniae	CTX-M-9+SHV	Negative	Negative	16	≦2	≦8	＞32	＞32	≦16	≦0.5	≦0.5	≦2	≦1	≦8	0.5	0.5	＞2
54	K. pneumoniae	CTX-M-9+SHV	Negative	Negative	≦4	≦2	≦8	＞32	2	≦16	≦0.5	≦0.5	＞8	4	≦8	1	0.5	＞2
55	K. pneumoniae	CTX-M-9+SHV	Negative	Negative	8	≦2	≦8	＞32	2	≦16	≦0.5	≦0.5	＞8	8	≦8	0.5	1	＞2
56	K. pneumoniae	CTX-M-9+SHV	Negative	Negative	≦4	8	≦8	＞32	4	≦16	≦0.5	≦0.5	＞8	4	≦8	2	1	＞2
57	K. pneumoniae	CTX-M-9+SHV	Negative	Negative	8	≦2	≦8	＞32	＞32	≦16	≦0.5	≦0.5	＞8	4	≦8	0.5	0.5	＞2
58	K. pneumoniae	CTX-M-9+SHV	Negative	Negative	16	16	≦8	＞32	16	≦16	≦0.5	≦0.5	≦2	≦1	≦8	＞4	＞4	＞2
59	K. pneumoniae	CTX-M-1+TEM+SHV	Negative	Negative	16	4	＞32	＞32	＞32	≦16	≦0.5	≦0.5	≦2	≦1	≦8	0.5	0.5	＞2
60	K. pneumoniae	CTX-M-1+TEM+SHV	Positive	Negative	8	8	32	＞32	＞32	≦16	≦0.5	≦0.5	＞8	4	≦8	＞4	＞4	＞2
61	K. pneumoniae	CTX-M-1+TEM+SHV	Negative	Negative	8	16	16	＞32	32	≦16	≦0.5	≦0.5	＞8	8	≦8	≦0.12	≦0.12	＞2
62	K. pneumoniae	CTX-M-9+SHV	Negative	Negative	≦4	≦2	≦8	＞32	4	≦16	≦0.5	≦0.5	＞8	4	≦8	4	4	＞2
63	K. pneumoniae	CTX-M-9+SHV	Negative	Negative	≦4	≦2	≦8	＞32	2	≦16	≦0.5	≦0.5	≦2	≦1	≦8	≦0.12	≦0.12	＞2
64	K. pneumoniae	CTX-M-1+TEM+SHV	Negative	Negative	16	≦2	≦8	＞32	＞32	≦16	≦0.5	≦0.5	≦2	4	≦8	0.5	1	＞2
65	K. pneumoniae	CTX-M-9+SHV	Negative	Negative	≦4	≦2	≦8	＞32	2	≦16	≦0.5	≦0.5	＞8	4	≦8	0.5	0.25	＞2
66	K. pneumoniae	CTX-M-9+SHV	Negative	Negative	8	≦2	≦8	＞32	32	≦16	≦0.5	≦0.5	≦2	≦1	≦8	2	2	≦1
67	K. pneumoniae	CTX-M-1+SHV	Negative	Negative	8	≦2	≦8	＞32	32	≦16	≦0.5	≦0.5	≦2	8	≦8	＞4	＞4	＞2
68	K. pneumoniae	CTX-M-1+TEM+SHV	Negative	Negative	16	8	16	＞32	＞32	≦16	≦0.5	≦0.5	≦2	＞8	≦8	＞4	＞4	＞2
69	K. pneumoniae	CTX-M-9+SHV	Negative	Negative	8	≦2	≦8	＞32	2	≦16	≦0.5	≦0.5	≦2	≦1	≦8	0.5	0.5	＞2
70	K. pneumoniae	CTX-M-9+SHV	Negative	Negative	≦4	16	16	＞32	＞32	≦16	≦0.5	≦0.5	≦2	≦1	≦8	4	2	＞2
71	K. pneumoniae	CTX-M-9+SHV	Negative	Negative	8	≦2	≦8	＞32	8	≦16	≦0.5	≦0.5	＞8	4	≦8	＞4	4	＞2
72	K. pneumoniae	CTX-M-9+SHV	Negative	Negative	8	≦2	≦8	＞32	2	≦16	≦0.5	≦0.5	＞8	4	≦8	0.5	0.25	＞2
73	K. pneumoniae	CTX-M-9+SHV	Negative	Negative	8	≦2	≦8	＞32	＞32	≦16	≦0.5	≦0.5	＞8	4	≦8	4	4	＞2
74	K. pneumoniae	CTX-M-9+SHV	Negative	Negative	8	≦2	≦8	＞32	32	≦16	≦0.5	≦0.5	≦2	≦1	≦8	4	4	＞2
75	K. pneumoniae	CTX-M-9+SHV	Negative	Negative	≦4	≦2	≦8	＞32	2	≦16	≦0.5	≦0.5	＞8	4	≦8	1	1	＞2
76	K. pneumoniae	CTX-M-9+SHV	Negative	Negative	8	≦2	≦8	＞32	2	≦16	≦0.5	≦0.5	＞8	4	≦8	0.5	0.5	＞2
77	K. pneumoniae	CTX-M-9+SHV	Positive	Negative	8	16	≦8	＞32	＞32	≦16	≦0.5	≦0.5	＞8	4	≦8	4	4	＞2
78	K. pneumoniae	CTX-M-9+SHV	Negative	Negative	8	≦2	≦8	＞32	2	≦16	≦0.5	≦0.5	＞8	4	≦8	0.5	0.5	＞2
79	K. pneumoniae	CTX-M-9+SHV	Negative	Negative	16	＞64	≦8	＞32	＞32	≦16	≦0.5	≦0.5	≦2	≦1	≦8	2	4	≦1
80	K. pneumoniae	CTX-M-1+TEM+SHV	Negative	Negative	≦4	≦2	16	＞32	＞32	≦16	≦0.5	≦0.5	≦2	≦1	≦8	0.5	0.25	＞2
81	K. pneumoniae	CTX-M-2+SHV	Negative	Negative	8	≦2	≦8	＞32	8	≦16	≦0.5	≦0.5	≦2	≦1	≦8	≦0.12	≦0.12	≦1
82	K. pneumoniae	CTX-M-2+SHV	Negative	Negative	8	≦2	≦8	＞32	＞32	≦16	≦0.5	≦0.5	≦2	≦1	≦8	≦0.12	≦0.12	≦1
83	K. pneumoniae	CTX-M-9+SHV	Negative	Negative	≦4	≦2	≦8	＞32	2	≦16	≦0.5	≦0.5	≦2	≦1	≦8	0.5	0.25	＞2
84	K. pneumoniae	CTX-M-9+SHV	Negative	Negative	16	≦2	≦8	＞32	16	≦16	≦0.5	≦0.5	＞8	4	≦8	0.25	≦0.12	＞2
85	K. pneumoniae	CTX-M-9+SHV	Negative	Negative	≦4	≦2	≦8	＞32	4	≦16	≦0.5	≦0.5	≦2	≦1	≦8	≦0.12	≦0.12	≦1
86	K. pneumoniae	CTX-M-9+SHV	Positive	Positive	＞16	＞64	16	＞32	＞32	＞32	1	2	＞8	4	≦8	2	1	＞2
87	K. pneumoniae	CTX-M-9+SHV	Negative	Negative	8	4	≦8	＞32	＞32	≦16	≦0.5	≦0.5	≦2	≦1	≦8	2	4	＞2
88	K. pneumoniae	CTX-M-9+SHV	Positive	Negative	16	＞64	32	＞32	＞32	＞32	≦0.5	≦0.5	＞8	4	≦8	2	1	＞2
89	K. pneumoniae	CTX-M-9+SHV	Positive	Negative	16	＞64	≦8	＞32	＞32	＞32	≦0.5	≦0.5	＞8	4	≦8	2	1	＞2
90	K. pneumoniae	CTX-M-9+SHV	Positive	Negative	16	＞64	≦8	＞32	＞32	32	≦0.5	≦0.5	＞8	4	≦8	2	4	＞2
91	K. pneumoniae	CTX-M-1+SHV	Negative	Negative	≦4	≦2	16	＞32	＞32	≦16	≦0.5	≦0.5	≦2	≦1	≦8	0.5	0.25	＞2
92	K. pneumoniae	CTX-M-9+SHV	Negative	Negative	≦4	≦2	≦8	＞32	＞32	≦16	≦0.5	≦0.5	≦2	≦1	≦8	≦0.12	≦0.12	≦1
93	K. pneumoniae	CTX-M-1+TEM+SHV	Negative	Negative	16	4	16	＞32	＞32	≦16	≦0.5	≦0.5	＞8	＞8	≦8	＞4	＞4	＞2
94	K. pneumoniae	CTX-M-1+TEM+SHV	Negative	Negative	8	16	16	＞32	＞32	≦16	≦0.5	≦0.5	＞8	＞8	≦8	＞4	＞4	＞2
95	K. pneumoniae	CTX-M-1+TEM+SHV	Negative	Negative	8	≦2	32	＞32	＞32	≦16	≦0.5	≦0.5	≦2	≦1	≦8	0.5	0.5	＞2
96	K. pneumoniae	CTX-M-1+TEM+SHV	Negative	Negative	8	8	＞32	＞32	＞32	≦16	≦0.5	≦0.5	≦2	≦1	≦8	＞4	＞4	＞2
97	K. pneumoniae	CTX-M-1+TEM+SHV	Negative	Negative	16	8	≦8	＞32	＞32	≦16	≦0.5	≦0.5	≦2	≦1	≦8	0.5	0.5	＞2
98	K. pneumoniae	CTX-M-1+TEM+SHV	Negative	Negative	≦4	4	16	＞32	＞32	≦16	≦0.5	≦0.5	≦2	≦1	≦8	1	0.5	≦1
99	K. pneumoniae	CTX-M-1+TEM+SHV	Negative	Negative	8	8	＞32	＞32	＞32	≦16	≦0.5	≦0.5	≦2	≦1	≦8	＞4	＞4	＞2
100	K. pneumoniae	CTX-M-1+TEM+SHV	Negative	Negative	8	8	＞32	＞32	＞32	≦16	≦0.5	≦0.5	≦2	≦1	≦8	＞4	＞4	＞2
101	K. pneumoniae	CTX-M-9+SHV	Negative	Negative	≦4	4	≦8	＞32	4	≦16	≦0.5	≦0.5	≦2	≦1	≦8	≦0.12	≦0.12	≦1
102	K. pneumoniae	CTX-M-1+TEM+SHV	Negative	Negative	16	＞64	＞32	＞32	＞32	≦16	≦0.5	≦0.5	＞8	＞8	≦8	＞4	＞4	＞2
103	K. pneumoniae	CTX-M-1+SHV	Negative	Negative	16	＞64	≦8	＞32	8	≦16	≦0.5	≦0.5	≦2	≦1	≦8	0.5	0.5	≦1
104	K. pneumoniae	CTX-M-1+TEM+SHV	Positive	Negative	8	8	＞32	＞32	＞32	≦16	≦0.5	≦0.5	≦2	≦1	≦8	＞4	＞4	＞2
105	K. pneumoniae	CTX-M-1+TEM+SHV	Negative	Negative	16	16	32	＞32	＞32	≦16	≦0.5	≦0.5	＞8	＞8	≦8	＞4	＞4	＞2
106	K. pneumoniae	CTX-M-1+TEM+SHV	Negative	Negative	16	8	≦8	＞32	＞32	≦16	≦0.5	≦0.5	＞8	＞8	≦8	＞4	＞4	＞2
107	K. pneumoniae	CTX-M-9+SHV	Negative	Negative	≦4	≦2	≦8	＞32	16	≦16	≦0.5	≦0.5	≦2	≦1	≦8	≦0.12	≦0.12	≦1
108	K. pneumoniae	CTX-M-1+TEM+SHV	Negative	Negative	8	8	＞32	＞32	＞32	≦16	≦0.5	≦0.5	≦2	≦1	≦8	＞4	＞4	＞2
109	K. pneumoniae	CTX-M-9+SHV	Negative	Negative	≦4	4	≦8	＞32	8	≦16	≦0.5	≦0.5	≦2	≦1	≦8	≦0.12	≦0.12	≦1
110	K. pneumoniae	CTX-M-1+TEM+SHV	Negative	Negative	16	8	≦8	＞32	＞32	≦16	≦0.5	≦0.5	＞8	＞8	≦8	＞4	＞4	＞2
111	K. pneumoniae	CTX-M-9+SHV	Negative	Negative	≦4	≦2	≦8	32	≦1	≦16	≦0.5	≦0.5	＞8	4	≦8	1	1	＞2
112	K. pneumoniae	CTX-M-1+TEM+SHV	Negative	Negative	8	8	＞32	＞32	32	≦16	≦0.5	≦0.5	≦2	≦1	≦8	＞4	＞4	＞2
113	K. pneumoniae	CTX-M-1+TEM+SHV	Negative	Negative	16	64	＞32	＞32	32	≦16	≦0.5	≦0.5	≦2	＞8	≦8	1	4	＞2
114	K. pneumoniae	CTX-M-1+TEM+SHV	Negative	Negative	16	8	≦8	＞32	32	≦16	≦0.5	≦0.5	＞8	＞8	≦8	＞4	＞4	＞2
115	K. pneumoniae	CTX-M-1+TEM+SHV	Negative	Negative	16	4	≦8	＞32	16	≦16	≦0.5	≦0.5	＞8	＞8	≦8	＞4	＞4	＞2
116	K. pneumoniae	CTX-M-1+TEM+SHV	Negative	Negative	16	8	16	＞32	＞32	≦16	≦0.5	≦0.5	＞8	＞8	≦8	＞4	＞4	＞2
117	K. pneumoniae	CTX-M-2+SHV	Negative	Positive	＞16	＞64	＞32	＞32	＞32	32	≦0.5	1	≦2	≦1	≦8	0.5	0.5	≦1
118	K. pneumoniae	CTX-M-9+SHV	Negative	Negative	8	≦2	≦8	＞32	2	≦16	≦0.5	≦0.5	≦2	≦1	≦8	≦0.12	≦0.12	＞2
119	K. pneumoniae	CTX-M-1+TEM+SHV	Negative	Negative	8	4	≦8	＞32	8	≦16	≦0.5	≦0.5	＞8	＞8	≦8	0.5	1	＞2
120	K. pneumoniae	CTX-M-1+TEM+SHV	Positive	Negative	8	32	32	＞32	＞32	≦16	≦0.5	≦0.5	＞8	＞8	≦8	4	＞4	＞2
121	K. pneumoniae	CTX-M-1+TEM+SHV	Negative	Negative	16	16	＞32	＞32	16	≦16	≦0.5	≦0.5	≦2	8	≦8	1	2	＞2
122	K. pneumoniae	CTX-M-1+TEM+SHV	Negative	Negative	16	32	＞32	＞32	16	≦16	≦0.5	≦0.5	＞8	＞8	≦8	2	＞4	＞2
123	K. pneumoniae	CTX-M-1+TEM+SHV	Negative	Negative	16	32	32	＞32	＞32	≦16	≦0.5	≦0.5	＞8	＞8	≦8	＞4	＞4	＞2
124	K. pneumoniae	CTX-M-1+SHV	Negative	Negative	≦4	≦2	32	＞32	＞32	≦16	≦0.5	≦0.5	≦2	≦1	16	0.25	2	＞2
125	K. pneumoniae	CTX-M-1+TEM+SHV	Negative	Negative	8	≦2	16	＞32	＞32	≦16	≦0.5	≦0.5	≦2	≦1	≦8	4	2	≦1
126	K. pneumoniae	CTX-M-1+TEM+SHV	Negative	Negative	8	≦2	≦8	＞32	＞32	≦16	≦0.5	≦0.5	≦2	≦1	≦8	＞4	＞4	＞2
127	K. pneumoniae	CTX-M-9+SHV	Negative	Negative	≦4	≦2	≦8	＞32	≦1	≦16	≦0.5	≦0.5	≦2	≦1	≦8	≦0.12	≦0.12	≦1
128	K. pneumoniae	CTX-M-1+TEM+SHV	Negative	Negative	＞16	＞64	＞32	＞32	＞32	≦16	≦0.5	≦0.5	≦2	＞8	≦8	1	＞4	＞2
129	K. pneumoniae	CTX-M-1+TEM+SHV	Negative	Negative	16	16	32	＞32	＞32	≦16	≦0.5	≦0.5	＞8	＞8	≦8	＞4	＞4	＞2
130	K. quasipneumoniae subsp. similipneumoniae	TEM+SHV	Negative	Negative	8	≦2	＞32	16	≦1	≦16	≦0.5	≦0.5	≦2	≦1	≦8	0.5	0.5	≦1
131	K. pneumoniae	CTX-M-1+TEM+SHV	Negative	Negative	8	8	＞32	＞32	＞32	≦16	≦0.5	≦0.5	≦2	≦1	≦8	＞4	＞4	＞2
132	K. pneumoniae	CTX-M-9+SHV	Positive	Negative	8	8	≦8	＞32	＞32	≦16	≦0.5	≦0.5	≦2	≦1	≦8	0.5	0.25	≦1
133	K. pneumoniae	CTX-M-1+TEM+SHV	Negative	Negative	8	8	＞32	＞32	＞32	≦16	≦0.5	≦0.5	≦2	≦1	≦8	＞4	＞4	＞2
134	K. pneumoniae	CTX-M-1+TEM+SHV	Negative	Negative	8	8	＞32	＞32	＞32	≦16	≦0.5	≦0.5	≦2	≦1	≦8	＞4	＞4	＞2
135	K. pneumoniae	CTX-M-1+TEM+SHV	Negative	Negative	16	64	32	＞32	＞32	≦16	≦0.5	≦0.5	＞8	＞8	≦8	2	＞4	＞2
136	K. pneumoniae	CTX-M-1+SHV	Negative	Negative	≦4	4	32	＞32	＞32	≦16	≦0.5	≦0.5	≦2	≦1	≦8	0.5	0.25	＞2
137	K. pneumoniae	CTX-M-9+SHV	Negative	Negative	≦4	≦2	≦8	＞32	2	≦16	≦0.5	≦0.5	＞8	8	≦8	1	0.5	＞2
138	K. pneumoniae	CTX-M-1+TEM+SHV	Positive	Negative	16	＞64	＞32	＞32	32	≦16	≦0.5	≦0.5	≦2	＞8	≦8	＞4	＞4	＞2
139	K. pneumoniae	CTX-M-1+TEM+SHV	Negative	Negative	16	8	≦8	＞32	8	≦16	≦0.5	≦0.5	＞8	＞8	≦8	≦0.12	≦0.12	≦1
